# Supplementary material for: Exploring clonality and virulence gene associations in bloodstream infections using whole-genome sequencing and clinical data
Source: Front Cell Infect Microbiol. 2023 Nov 14;13:1274573. doi: 10.3389/fcimb.2023.1274573 (PMC10682671; doi:10.3389/fcimb.2023.1274573)
Supplement: Supplementary file 2 [file Table_1.xlsx]

## Sheet: Sheet1
Gene symbol	Element type	Total	Acbau(4)	Acpit(8)	Bacfra(4)	Citbra(4)	Citfre(4)	Citkos(7)	Eclco(45)	Eco(40)	Kpn(40)	Pmir(21)	Pyo(38)	Smalt(5)	Smar(27)	Astr(18)	Efm(19)	Efs(19)	Sau(48)	Spn(13)	Sequence name	Subclass
23S_C2220T	AMR	9	0	0	0	0	0	0	0	0	0	0	0	0	0	0	0	0	9	0	Staphylococcus aureus linezolid resistant 23S	OXAZOLIDINONE
aac(3)-Id	AMR	3	0	0	0	0	0	0	0	0	0	0	3	0	0	0	0	0	0	0	aminoglycoside N-acetyltransferase AAC(3)-Id	AMINOGLYCOSIDE
aac(3)-IId	AMR	4	0	0	0	0	0	0	0	2	2	0	0	0	0	0	0	0	0	0	aminoglycoside N-acetyltransferase AAC(3)-IId	AMINOGLYCOSIDE
aac(3)-IIe	AMR	9	0	0	0	0	0	0	3	0	6	0	0	0	0	0	0	0	0	0	aminoglycoside N-acetyltransferase AAC(3)-IIe	AMINOGLYCOSIDE
aac(3)-IVa	AMR	1	0	0	0	0	0	0	0	0	0	1	0	0	0	0	0	0	0	0	aminoglycoside N-acetyltransferase AAC(3)-IVa	AMINOGLYCOSIDE
aac(6')	AMR	25	0	0	0	0	0	0	0	0	0	0	0	0	25	0	0	0	0	0	aminoglycoside 6'-N-acetyltransferase	AMINOGLYCOSIDE
aac(6')-29a	AMR	1	0	0	0	0	0	0	0	0	0	0	1	0	0	0	0	0	0	0	aminoglycoside N-acetyltransferase AAC(6')-29a	AMINOGLYCOSIDE
aac(6')-29b	AMR	1	0	0	0	0	0	0	0	0	0	0	1	0	0	0	0	0	0	0	aminoglycoside N-acetyltransferase AAC(6')-29b	AMINOGLYCOSIDE
aac(6')-I	AMR	18	0	0	0	0	0	0	0	0	0	0	0	0	0	0	18	0	0	0	aminoglycoside 6'-N-acetyltransferase	AMINOGLYCOSIDE
aac(6')-Iak	AMR	2	0	0	0	0	0	0	0	0	0	0	0	2	0	0	0	0	0	0	aminoglycoside N-acetyltransferase AAC(6')-Iak	AMINOGLYCOSIDE
aac(6')-Ib	AMR	1	0	0	0	0	0	0	0	0	0	1	0	0	0	0	0	0	0	0	AAC(6')-Ib family aminoglycoside 6'-N-acetyltransferase	AMINOGLYCOSIDE
aac(6')-Ib-cr5	AMR	12	0	0	0	0	0	0	3	1	8	0	0	0	0	0	0	0	0	0	fluoroquinolone-acetylating aminoglycoside 6'-N-acetyltransferase AAC(6')-Ib-cr5	AMINOGLYCOSIDE/QUINOLONE
aac(6')-Ib4	AMR	5	0	0	0	0	0	0	1	0	0	0	2	0	2	0	0	0	0	0	aminoglycoside N-acetyltransferase AAC(6')-Ib4	AMINOGLYCOSIDE
aac(6')-Ic	AMR	1	0	0	0	0	0	0	0	0	0	0	0	0	1	0	0	0	0	0	aminoglycoside N-acetyltransferase AAC(6')-Ic	AMINOGLYCOSIDE
aac(6')-Ie/aph(2'')-Ia	AMR	11	0	0	0	0	0	0	0	0	0	0	0	0	0	0	6	5	0	0	bifunctional aminoglycoside N-acetyltransferase AAC(6')-Ie/aminoglycoside O-phosphotransferase APH(2'')-Ia	AMINOGLYCOSIDE
aac(6')-Il	AMR	3	0	0	0	0	0	0	0	0	0	0	3	0	0	0	0	0	0	0	aminoglycoside N-acetyltransferase AAC(6')-Il	AMINOGLYCOSIDE
aac(6')-Iz	AMR	1	0	0	0	0	0	0	0	0	0	0	0	1	0	0	0	0	0	0	aminoglycoside N-acetyltransferase AAC(6')-Iz	AMINOGLYCOSIDE
aadA1	AMR	24	0	0	0	0	0	0	3	9	1	10	0	0	1	0	0	0	0	0	ANT(3'')-Ia family aminoglycoside nucleotidyltransferase AadA1	AMINOGLYCOSIDE
aadA12	AMR	1	0	0	0	0	0	0	0	0	0	1	0	0	0	0	0	0	0	0	ANT(3'')-Ia family aminoglycoside nucleotidyltransferase AadA12	AMINOGLYCOSIDE
aadA2	AMR	10	0	0	0	0	0	0	2	0	6	2	0	0	0	0	0	0	0	0	ANT(3'')-Ia family aminoglycoside nucleotidyltransferase AadA2	AMINOGLYCOSIDE
aadA5	AMR	6	0	0	0	0	0	0	0	6	0	0	0	0	0	0	0	0	0	0	ANT(3'')-Ia family aminoglycoside nucleotidyltransferase AadA5	AMINOGLYCOSIDE
aadA6	AMR	3	0	0	0	0	0	0	0	0	0	0	3	0	0	0	0	0	0	0	ANT(3'')-Ia family aminoglycoside nucleotidyltransferase AadA6	AMINOGLYCOSIDE
aadD1	AMR	4	0	0	0	0	0	0	0	0	0	0	0	0	0	0	0	0	4	0	aminoglycoside O-nucleotidyltransferase ANT(4')-Ia	AMINOGLYCOSIDE
aadS	AMR	1	0	0	1	0	0	0	0	0	0	0	0	0	0	0	0	0	0	0	aminoglycoside 6-adenylyltransferase AadS	AMINOGLYCOSIDE
abaF	AMR	2	2	0	0	0	0	0	0	0	0	0	0	0	0	0	0	0	0	0	fosfomycin efflux MFS transporter AbaF	FOSFOMYCIN
acrF	AMR	20	0	0	0	0	0	0	0	20	0	0	0	0	0	0	0	0	0	0	multidrug efflux RND transporter permease subunit AcrF	EFFLUX
adeC	AMR	2	2	0	0	0	0	0	0	0	0	0	0	0	0	0	0	0	0	0	multidrug efflux RND transporter AdeABC outer membrane channel subunit AdeC	EFFLUX
adeD	AMR	6	0	6	0	0	0	0	0	0	0	0	0	0	0	0	0	0	0	0	multidrug efflux RND transporter periplasmic adaptor subunit AdeD	EFFLUX
adeE	AMR	7	0	7	0	0	0	0	0	0	0	0	0	0	0	0	0	0	0	0	multidrug efflux RND transporter permease subunit AdeE	EFFLUX
afaC	VIRULENCE	1	0	0	0	0	0	0	0	1	0	0	0	0	0	0	0	0	0	0	AfaC-I/III family usher protein	NA
air	VIRULENCE	7	0	0	0	0	0	0	0	7	0	0	0	0	0	0	0	0	0	0	inverse autotransporter adhesin EaeX/Air	NA
amvA	AMR	12	4	8	0	0	0	0	0	0	0	0	0	0	0	0	0	0	0	0	multidrug efflux MFS transporter AmvA	EFFLUX
ant(2'')-Ia	AMR	5	1	0	0	0	0	0	0	1	0	3	0	0	0	0	0	0	0	0	aminoglycoside nucleotidyltransferase ANT(2'')-Ia	AMINOGLYCOSIDE
ant(3'')-IIa	AMR	10	3	7	0	0	0	0	0	0	0	0	0	0	0	0	0	0	0	0	aminoglycoside nucleotidyltransferase ANT(3'')-IIa	AMINOGLYCOSIDE
ant(6)-Ia	AMR	11	0	0	0	0	0	0	0	0	0	0	0	0	0	0	7	4	0	0	aminoglycoside nucleotidyltransferase ANT(6)-Ia	AMINOGLYCOSIDE
ant(9)-Ia	AMR	13	0	0	0	0	0	0	0	0	0	0	0	0	0	0	2	0	11	0	aminoglycoside nucleotidyltransferase ANT(9)-Ia	AMINOGLYCOSIDE
aph(3'')-Ib	AMR	39	0	0	0	0	0	0	6	14	10	6	3	0	0	0	0	0	0	0	aminoglycoside O-phosphotransferase APH(3'')-Ib	AMINOGLYCOSIDE
aph(3')-Ia	AMR	16	0	0	0	0	0	0	0	4	5	7	0	0	0	0	0	0	0	0	aminoglycoside O-phosphotransferase APH(3')-Ia	AMINOGLYCOSIDE
aph(3')-IIb	AMR	38	0	0	0	0	0	0	0	0	0	0	38	0	0	0	0	0	0	0	aminoglycoside O-phosphotransferase APH(3')-IIb	AMINOGLYCOSIDE
aph(3')-IIc	AMR	3	0	0	0	0	0	0	0	0	0	0	0	3	0	0	0	0	0	0	aminoglycoside O-phosphotransferase APH(3')-IIc	AMINOGLYCOSIDE
aph(3')-IIIa	AMR	13	0	0	0	0	0	0	0	0	0	0	0	0	0	0	6	6	1	0	aminoglycoside O-phosphotransferase APH(3')-IIIa	AMINOGLYCOSIDE
aph(3')-VI	AMR	2	0	0	0	0	0	0	0	0	2	0	0	0	0	0	0	0	0	0	APH(3')-VI family aminoglycoside O-phosphotransferase	AMINOGLYCOSIDE
aph(3')-VIa	AMR	1	1	0	0	0	0	0	0	0	0	0	0	0	0	0	0	0	0	0	aminoglycoside O-phosphotransferase APH(3')-VIa	AMINOGLYCOSIDE
aph(3')-VIb	AMR	2	0	0	0	0	0	0	0	0	1	1	0	0	0	0	0	0	0	0	aminoglycoside O-phosphotransferase APH(3')-VIb	AMINOGLYCOSIDE
aph(3')-XV	AMR	2	0	0	0	0	0	0	0	0	0	0	2	0	0	0	0	0	0	0	aminoglycoside O-phosphotransferase APH(3')-XV	AMINOGLYCOSIDE
aph(4)-Ia	AMR	1	0	0	0	0	0	0	0	0	0	1	0	0	0	0	0	0	0	0	aminoglycoside O-phosphotransferase APH(4)-Ia	AMINOGLYCOSIDE
aph(6)	AMR	5	0	0	0	0	0	0	0	0	0	0	0	5	0	0	0	0	0	0	APH(6) family putative aminoglycoside O-phosphotransferase	AMINOGLYCOSIDE
aph(6)-Id	AMR	41	0	0	0	0	0	0	6	15	11	6	3	0	0	0	0	0	0	0	aminoglycoside O-phosphotransferase APH(6)-Id	AMINOGLYCOSIDE
armA	AMR	3	0	0	0	0	0	0	0	0	3	0	0	0	0	0	0	0	0	0	16S rRNA (guanine(1405)-N(7))-methyltransferase ArmA	AMINOGLYCOSIDE
arr-3	AMR	1	0	0	0	0	0	0	0	1	0	0	0	0	0	0	0	0	0	0	NAD(+)--rifampin ADP-ribosyltransferase Arr-3	RIFAMYCIN
arsA	STRESS	24	0	0	0	1	2	1	5	0	15	0	0	0	0	0	0	0	0	0	arsenite efflux transporter ATPase subunit ArsA	ARSENIC
arsB	STRESS	36	0	0	0	2	2	1	6	0	17	0	0	0	0	0	0	0	8	0	arsenite efflux transporter membrane subunit ArsB	ARSENIC
arsC	STRESS	42	0	0	0	1	2	1	12	0	18	0	0	0	0	0	0	0	8	0	glutaredoxin/thioredoxin-dependent arsenate reductase	ARSENIC
arsD	STRESS	32	0	0	0	1	0	1	6	7	17	0	0	0	0	0	0	0	0	0	arsenite efflux transporter metallochaperone ArsD	ARSENIC
arsR	STRESS	38	0	0	0	2	3	1	6	0	18	0	0	0	0	0	0	0	8	0	As(III)-sensing metalloregulatory transcriptional repressor ArsR	ARSENIC
astA	VIRULENCE	2	0	0	0	0	0	0	0	2	0	0	0	0	0	0	0	0	0	0	heat-stable enterotoxin EAST1	NA
aur	VIRULENCE	48	0	0	0	0	0	0	0	0	0	0	0	0	0	0	0	0	48	0	zinc metalloproteinase aureolysin	NA
blaACT	AMR	13	0	0	0	0	0	0	13	0	0	0	0	0	0	0	0	0	0	0	ACT family cephalosporin-hydrolyzing class C beta-lactamase	BETA-LACTAM
blaACT-15	AMR	10	0	0	0	0	0	0	10	0	0	0	0	0	0	0	0	0	0	0	cephalosporin-hydrolyzing class C beta-lactamase ACT-15	BETA-LACTAM
blaACT-17	AMR	8	0	0	0	0	0	0	8	0	0	0	0	0	0	0	0	0	0	0	cephalosporin-hydrolyzing class C beta-lactamase ACT-17	BETA-LACTAM
blaACT-3	AMR	1	0	0	0	0	0	0	1	0	0	0	0	0	0	0	0	0	0	0	cephalosporin-hydrolyzing class C beta-lactamase ACT-3	BETA-LACTAM
blaACT-40	AMR	1	0	0	0	0	0	0	1	0	0	0	0	0	0	0	0	0	0	0	cephalosporin-hydrolyzing class C beta-lactamase ACT-40	BETA-LACTAM
blaACT-44	AMR	2	0	0	0	0	0	0	2	0	0	0	0	0	0	0	0	0	0	0	cephalosporin-hydrolyzing class C beta-lactamase ACT-44	BETA-LACTAM
blaACT-45	AMR	1	0	0	0	0	0	0	1	0	0	0	0	0	0	0	0	0	0	0	cephalosporin-hydrolyzing class C beta-lactamase ACT-45	BETA-LACTAM
blaACT-56	AMR	1	0	0	0	0	0	0	1	0	0	0	0	0	0	0	0	0	0	0	cephalosporin-hydrolyzing class C beta-lactamase ACT-56	BETA-LACTAM
blaACT-70	AMR	1	0	0	0	0	0	0	1	0	0	0	0	0	0	0	0	0	0	0	cephalosporin-hydrolyzing class C beta-lactamase ACT-70	BETA-LACTAM
blaACT-74	AMR	2	0	0	0	0	0	0	2	0	0	0	0	0	0	0	0	0	0	0	cephalosporin-hydrolyzing class C beta-lactamase ACT-74	BETA-LACTAM
blaADC	AMR	1	1	0	0	0	0	0	0	0	0	0	0	0	0	0	0	0	0	0	ADC family extended-spectrum class C beta-lactamase	BETA-LACTAM
blaADC-155	AMR	1	1	0	0	0	0	0	0	0	0	0	0	0	0	0	0	0	0	0	extended-spectrum class C beta-lactamase ADC-155	BETA-LACTAM
blaADC-18	AMR	2	0	2	0	0	0	0	0	0	0	0	0	0	0	0	0	0	0	0	extended-spectrum class C beta-lactamase ADC-18	BETA-LACTAM
blaADC-245	AMR	1	0	1	0	0	0	0	0	0	0	0	0	0	0	0	0	0	0	0	extended-spectrum class C beta-lactamase ADC-245	BETA-LACTAM
blaADC-70	AMR	4	0	4	0	0	0	0	0	0	0	0	0	0	0	0	0	0	0	0	extended-spectrum class C beta-lactamase ADC-70	BETA-LACTAM
blaADC-75	AMR	1	1	0	0	0	0	0	0	0	0	0	0	0	0	0	0	0	0	0	extended-spectrum class C beta-lactamase ADC-75	BETA-LACTAM
blaCFE	AMR	1	0	0	0	1	0	0	0	0	0	0	0	0	0	0	0	0	0	0	CMY-2 family cephalosporin-hydrolyzing class C beta-lactamase	BETA-LACTAM
blaCKO	AMR	4	0	0	0	0	0	4	0	0	0	0	0	0	0	0	0	0	0	0	MAL/CKO family class A beta-lactamase	BETA-LACTAM
blaCMH	AMR	2	0	0	0	0	0	0	2	0	0	0	0	0	0	0	0	0	0	0	CMH family class C beta-lactamase	BETA-LACTAM
blaCMY	AMR	4	0	0	0	4	0	0	0	0	0	0	0	0	0	0	0	0	0	0	CMY-2 family class C beta-lactamase	BETA-LACTAM
blaCMY-150	AMR	1	0	0	0	0	1	0	0	0	0	0	0	0	0	0	0	0	0	0	class C beta-lactamase CMY-150	BETA-LACTAM
blaCMY-152	AMR	1	0	0	0	0	1	0	0	0	0	0	0	0	0	0	0	0	0	0	class C beta-lactamase CMY-152	BETA-LACTAM
blaCMY-65	AMR	1	0	0	0	0	1	0	0	0	0	0	0	0	0	0	0	0	0	0	class C beta-lactamase CMY-65	BETA-LACTAM
blaCMY-81	AMR	1	0	0	0	0	1	0	0	0	0	0	0	0	0	0	0	0	0	0	class C beta-lactamase CMY-81	BETA-LACTAM
blaCTX-M-1	AMR	3	0	0	0	0	0	0	0	3	0	0	0	0	0	0	0	0	0	0	extended-spectrum class A beta-lactamase CTX-M-1	BETA-LACTAM
blaCTX-M-14	AMR	4	0	0	0	0	0	0	0	0	4	0	0	0	0	0	0	0	0	0	extended-spectrum class A beta-lactamase CTX-M-14	BETA-LACTAM
blaCTX-M-15	AMR	14	0	0	0	0	0	1	3	0	10	0	0	0	0	0	0	0	0	0	extended-spectrum class A beta-lactamase CTX-M-15	BETA-LACTAM
blaCTX-M-209	AMR	1	0	0	0	0	0	0	0	0	1	0	0	0	0	0	0	0	0	0	extended-spectrum class A beta-lactamase CTX-M-209	BETA-LACTAM
blaCTX-M-9	AMR	2	0	0	0	0	0	0	2	0	0	0	0	0	0	0	0	0	0	0	extended-spectrum class A beta-lactamase CTX-M-9	BETA-LACTAM
blaEC	AMR	34	0	0	0	0	0	0	0	34	0	0	0	0	0	0	0	0	0	0	BlaEC family class C beta-lactamase	BETA-LACTAM
blaEC-5	AMR	6	0	0	0	0	0	0	0	6	0	0	0	0	0	0	0	0	0	0	cephalosporin-hydrolyzing class C beta-lactamase EC-5	BETA-LACTAM
blaGES-1	AMR	2	0	0	0	0	0	0	0	0	0	0	2	0	0	0	0	0	0	0	extended-spectrum class A beta-lactamase GES-1	BETA-LACTAM
blaI	AMR	30	0	0	0	0	0	0	0	0	0	0	0	0	0	0	0	0	30	0	penicillinase repressor BlaI	BETA-LACTAM
blaL1	AMR	5	0	0	0	0	0	0	0	0	0	0	0	5	0	0	0	0	0	0	L1 family subclass B3 metallo-beta-lactamase	BETA-LACTAM
blaL2	AMR	3	0	0	0	0	0	0	0	0	0	0	0	3	0	0	0	0	0	0	L2 family extended-spectrum class A beta-lactamase	BETA-LACTAM
blaMAL-1	AMR	1	0	0	0	0	0	1	0	0	0	0	0	0	0	0	0	0	0	0	MAL/CKO family class A beta-lactamase MAL-1	BETA-LACTAM
blaMAL-2	AMR	2	0	0	0	0	0	2	0	0	0	0	0	0	0	0	0	0	0	0	MAL/CKO family class A beta-lactamase MAL-2	BETA-LACTAM
blaMIR	AMR	1	0	0	0	0	0	0	1	0	0	0	0	0	0	0	0	0	0	0	MIR family cephalosporin-hydrolyzing class C beta-lactamase	BETA-LACTAM
blaMIR-15	AMR	1	0	0	0	0	0	0	1	0	0	0	0	0	0	0	0	0	0	0	cephalosporin-hydrolyzing class C beta-lactamase MIR-15	BETA-LACTAM
blaMIR-3	AMR	1	0	0	0	0	0	0	1	0	0	0	0	0	0	0	0	0	0	0	cephalosporin-hydrolyzing class C beta-lactamase MIR-3	BETA-LACTAM
blaNDM-1	AMR	3	0	0	0	0	0	0	0	0	3	0	0	0	0	0	0	0	0	0	subclass B1 metallo-beta-lactamase NDM-1	BETA-LACTAM
blaOXA	AMR	1	0	0	0	0	0	0	0	0	0	0	1	0	0	0	0	0	0	0	OXA-50 family oxacillin-hydrolyzing class D beta-lactamase	BETA-LACTAM
blaOXA-1	AMR	13	0	0	0	0	0	0	3	2	8	0	0	0	0	0	0	0	0	0	oxacillin-hydrolyzing class D beta-lactamase OXA-1	BETA-LACTAM
blaOXA-1014	AMR	1	0	0	0	0	0	0	0	0	0	0	1	0	0	0	0	0	0	0	OXA-50 family oxacillin-hydrolyzing class D beta-lactamase OXA-1014	BETA-LACTAM
blaOXA-1028	AMR	1	0	0	0	0	0	0	0	0	0	0	1	0	0	0	0	0	0	0	OXA-50 family oxacillin-hydrolyzing class D beta-lactamase OXA-1028	BETA-LACTAM
blaOXA-1032	AMR	1	0	0	0	0	0	0	0	0	0	0	1	0	0	0	0	0	0	0	OXA-50 family oxacillin-hydrolyzing class D beta-lactamase OXA-1032	BETA-LACTAM
blaOXA-1126	AMR	1	0	0	0	0	0	0	0	0	0	0	1	0	0	0	0	0	0	0	OXA-50 family oxacillin-hydrolyzing class D beta-lactamase OXA-1126	BETA-LACTAM
blaOXA-120	AMR	1	1	0	0	0	0	0	0	0	0	0	0	0	0	0	0	0	0	0	OXA-51 family carbapenem-hydrolyzing class D beta-lactamase OXA-120	BETA-LACTAM
blaOXA-23	AMR	1	1	0	0	0	0	0	0	0	0	0	0	0	0	0	0	0	0	0	OXA-23 family carbapenem-hydrolyzing class D beta-lactamase OXA-23	BETA-LACTAM
blaOXA-395	AMR	4	0	0	0	0	0	0	0	0	0	0	4	0	0	0	0	0	0	0	OXA-50 family oxacillin-hydrolyzing class D beta-lactamase OXA-395	BETA-LACTAM
blaOXA-396	AMR	1	0	0	0	0	0	0	0	0	0	0	1	0	0	0	0	0	0	0	OXA-50 family oxacillin-hydrolyzing class D beta-lactamase OXA-396	BETA-LACTAM
blaOXA-417	AMR	3	0	3	0	0	0	0	0	0	0	0	0	0	0	0	0	0	0	0	OXA-213 family carbapenem-hydrolyzing class D beta-lactamase OXA-417	BETA-LACTAM
blaOXA-421	AMR	1	0	1	0	0	0	0	0	0	0	0	0	0	0	0	0	0	0	0	OXA-213 family carbapenem-hydrolyzing class D beta-lactamase OXA-421	BETA-LACTAM
blaOXA-48	AMR	4	0	0	0	0	0	0	0	0	4	0	0	0	0	0	0	0	0	0	OXA-48 family carbapenem-hydrolyzing class D beta-lactamase OXA-48	BETA-LACTAM
blaOXA-486	AMR	3	0	0	0	0	0	0	0	0	0	0	3	0	0	0	0	0	0	0	OXA-50 family oxacillin-hydrolyzing class D beta-lactamase OXA-486	BETA-LACTAM
blaOXA-488	AMR	8	0	0	0	0	0	0	0	0	0	0	8	0	0	0	0	0	0	0	OXA-50 family oxacillin-hydrolyzing class D beta-lactamase OXA-488	BETA-LACTAM
blaOXA-494	AMR	7	0	0	0	0	0	0	0	0	0	0	7	0	0	0	0	0	0	0	OXA-50 family oxacillin-hydrolyzing class D beta-lactamase OXA-494	BETA-LACTAM
blaOXA-50	AMR	2	0	0	0	0	0	0	0	0	0	0	2	0	0	0	0	0	0	0	oxacillin-hydrolyzing class D beta-lactamase OXA-50	BETA-LACTAM
blaOXA-500	AMR	4	0	4	0	0	0	0	0	0	0	0	0	0	0	0	0	0	0	0	OXA-213 family carbapenem-hydrolyzing class D beta-lactamase OXA-500	BETA-LACTAM
blaOXA-65	AMR	1	1	0	0	0	0	0	0	0	0	0	0	0	0	0	0	0	0	0	OXA-51 family carbapenem-hydrolyzing class D beta-lactamase OXA-65	BETA-LACTAM
blaOXA-69	AMR	2	2	0	0	0	0	0	0	0	0	0	0	0	0	0	0	0	0	0	OXA-51 family carbapenem-hydrolyzing class D beta-lactamase OXA-69	BETA-LACTAM
blaOXA-846	AMR	1	0	0	0	0	0	0	0	0	0	0	1	0	0	0	0	0	0	0	OXA-50 family oxacillin-hydrolyzing class D beta-lactamase OXA-846	BETA-LACTAM
blaOXA-848	AMR	2	0	0	0	0	0	0	0	0	0	0	2	0	0	0	0	0	0	0	OXA-50 family oxacillin-hydrolyzing class D beta-lactamase OXA-848	BETA-LACTAM
blaOXA-904	AMR	2	0	0	0	0	0	0	0	0	0	0	2	0	0	0	0	0	0	0	OXA-50 family oxacillin-hydrolyzing class D beta-lactamase OXA-904	BETA-LACTAM
blaPC1	AMR	3	0	0	0	0	0	0	0	0	0	0	0	0	0	0	0	0	3	0	BlaZ family penicillin-hydrolyzing class A beta-lactamase PC1	BETA-LACTAM
blaPDC-1	AMR	2	0	0	0	0	0	0	0	0	0	0	2	0	0	0	0	0	0	0	cephalosporin-hydrolyzing class C beta-lactamase PDC-1	BETA-LACTAM
blaPDC-103	AMR	1	0	0	0	0	0	0	0	0	0	0	1	0	0	0	0	0	0	0	class C beta-lactamase PDC-103	BETA-LACTAM
blaPDC-12	AMR	1	0	0	0	0	0	0	0	0	0	0	1	0	0	0	0	0	0	0	class C beta-lactamase PDC-12	BETA-LACTAM
blaPDC-15	AMR	1	0	0	0	0	0	0	0	0	0	0	1	0	0	0	0	0	0	0	class C beta-lactamase PDC-15	BETA-LACTAM
blaPDC-16	AMR	3	0	0	0	0	0	0	0	0	0	0	3	0	0	0	0	0	0	0	class C beta-lactamase PDC-16	BETA-LACTAM
blaPDC-19a	AMR	2	0	0	0	0	0	0	0	0	0	0	2	0	0	0	0	0	0	0	class C beta-lactamase PDC-19a	BETA-LACTAM
blaPDC-24	AMR	2	0	0	0	0	0	0	0	0	0	0	2	0	0	0	0	0	0	0	class C beta-lactamase PDC-24	BETA-LACTAM
blaPDC-3	AMR	8	0	0	0	0	0	0	0	0	0	0	8	0	0	0	0	0	0	0	extended-spectrum class C beta-lactamase PDC-3	BETA-LACTAM
blaPDC-30	AMR	1	0	0	0	0	0	0	0	0	0	0	1	0	0	0	0	0	0	0	class C beta-lactamase PDC-30	BETA-LACTAM
blaPDC-34	AMR	3	0	0	0	0	0	0	0	0	0	0	3	0	0	0	0	0	0	0	class C beta-lactamase PDC-34	BETA-LACTAM
blaPDC-35	AMR	3	0	0	0	0	0	0	0	0	0	0	3	0	0	0	0	0	0	0	class C beta-lactamase PDC-35	BETA-LACTAM
blaPDC-36	AMR	2	0	0	0	0	0	0	0	0	0	0	2	0	0	0	0	0	0	0	class C beta-lactamase PDC-36	BETA-LACTAM
blaPDC-38	AMR	3	0	0	0	0	0	0	0	0	0	0	3	0	0	0	0	0	0	0	class C beta-lactamase PDC-38	BETA-LACTAM
blaPDC-43	AMR	1	0	0	0	0	0	0	0	0	0	0	1	0	0	0	0	0	0	0	class C beta-lactamase PDC-43	BETA-LACTAM
blaPDC-5	AMR	2	0	0	0	0	0	0	0	0	0	0	2	0	0	0	0	0	0	0	extended-spectrum class C beta-lactamase PDC-5	BETA-LACTAM
blaPDC-64	AMR	1	0	0	0	0	0	0	0	0	0	0	1	0	0	0	0	0	0	0	class C beta-lactamase PDC-64	BETA-LACTAM
blaPDC-71	AMR	1	0	0	0	0	0	0	0	0	0	0	1	0	0	0	0	0	0	0	class C beta-lactamase PDC-71	BETA-LACTAM
blaPDC-8	AMR	1	0	0	0	0	0	0	0	0	0	0	1	0	0	0	0	0	0	0	class C beta-lactamase PDC-8	BETA-LACTAM
blaR1	AMR	13	0	0	0	0	0	0	0	0	0	0	0	0	0	0	0	0	13	0	beta-lactam sensor/signal transducer BlaR1	BETA-LACTAM
blaSHV	AMR	3	0	0	0	0	0	0	0	0	3	0	0	0	0	0	0	0	0	0	SHV family class A beta-lactamase	BETA-LACTAM
blaSHV-1	AMR	11	0	0	0	0	0	0	0	1	10	0	0	0	0	0	0	0	0	0	broad-spectrum class A beta-lactamase SHV-1	BETA-LACTAM
blaSHV-108	AMR	1	0	0	0	0	0	0	0	0	1	0	0	0	0	0	0	0	0	0	broad-spectrum class A beta-lactamase SHV-108	BETA-LACTAM
blaSHV-11	AMR	9	0	0	0	0	0	0	0	0	9	0	0	0	0	0	0	0	0	0	broad-spectrum class A beta-lactamase SHV-11	BETA-LACTAM
blaSHV-164	AMR	1	0	0	0	0	0	0	0	0	1	0	0	0	0	0	0	0	0	0	broad-spectrum class A beta-lactamase SHV-164	BETA-LACTAM
blaSHV-168	AMR	1	0	0	0	0	0	0	0	0	1	0	0	0	0	0	0	0	0	0	class A beta-lactamase SHV-168	BETA-LACTAM
blaSHV-187	AMR	3	0	0	0	0	0	0	0	0	3	0	0	0	0	0	0	0	0	0	extended-spectrum class A beta-lactamase SHV-187	BETA-LACTAM
blaSHV-26	AMR	1	0	0	0	0	0	0	0	0	1	0	0	0	0	0	0	0	0	0	inhibitor-resistant broad-spectrum class A beta-lactamase SHV-26	BETA-LACTAM
blaSHV-27	AMR	2	0	0	0	0	0	0	0	0	2	0	0	0	0	0	0	0	0	0	broad-spectrum class A beta-lactamase SHV-27	BETA-LACTAM
blaSHV-28	AMR	7	0	0	0	0	0	0	0	0	7	0	0	0	0	0	0	0	0	0	broad-spectrum class A beta-lactamase SHV-28	BETA-LACTAM
blaSHV-76	AMR	1	0	0	0	0	0	0	0	0	1	0	0	0	0	0	0	0	0	0	broad-spectrum class A beta-lactamase SHV-76	BETA-LACTAM
blaSHV-77	AMR	1	0	0	0	0	0	0	0	0	1	0	0	0	0	0	0	0	0	0	broad-spectrum class A beta-lactamase SHV-77	BETA-LACTAM
blaSRT	AMR	22	0	0	0	0	0	0	0	0	0	0	0	0	22	0	0	0	0	0	SRT/SST family class C beta-lactamase	BETA-LACTAM
blaSRT-2	AMR	3	0	0	0	0	0	0	0	0	0	0	0	0	3	0	0	0	0	0	cephalosporin-hydrolyzing class C beta-lactamase SRT-2	BETA-LACTAM
blaSRT-3	AMR	2	0	0	0	0	0	0	0	0	0	0	0	0	2	0	0	0	0	0	class C beta-lactamase SRT-3	BETA-LACTAM
blaTEM	AMR	4	0	0	0	0	0	0	0	2	1	1	0	0	0	0	0	0	0	0	TEM family class A beta-lactamase	BETA-LACTAM
blaTEM-1	AMR	38	0	0	0	0	0	0	5	20	8	5	0	0	0	0	0	0	0	0	broad-spectrum class A beta-lactamase TEM-1	BETA-LACTAM
blaTEM-135	AMR	1	0	0	0	0	0	0	0	0	0	1	0	0	0	0	0	0	0	0	broad-spectrum class A beta-lactamase TEM-135	BETA-LACTAM
blaTEM-30	AMR	1	0	0	0	0	0	0	0	1	0	0	0	0	0	0	0	0	0	0	inhibitor-resistant broad-spectrum class A beta-lactamase TEM-30	BETA-LACTAM
blaTEM-33	AMR	1	0	0	0	0	0	0	0	1	0	0	0	0	0	0	0	0	0	0	inhibitor-resistant broad-spectrum class A beta-lactamase TEM-33	BETA-LACTAM
blaVEB-6	AMR	1	0	0	0	0	0	0	0	0	0	1	0	0	0	0	0	0	0	0	extended-spectrum class A beta-lactamase VEB-6	BETA-LACTAM
blaVIM-1	AMR	2	0	0	0	0	0	0	1	0	0	0	0	0	1	0	0	0	0	0	subclass B1 metallo-beta-lactamase VIM-1	BETA-LACTAM
blaVIM-11	AMR	1	0	0	0	0	0	0	0	0	0	0	1	0	0	0	0	0	0	0	subclass B1 metallo-beta-lactamase VIM-11	BETA-LACTAM
blaVIM-2	AMR	3	0	0	0	0	0	0	0	0	0	0	3	0	0	0	0	0	0	0	subclass B1 metallo-beta-lactamase VIM-2	BETA-LACTAM
blaZ	AMR	27	0	0	0	0	0	0	0	0	0	0	0	0	0	0	0	0	27	0	penicillin-hydrolyzing class A beta-lactamase BlaZ	BETA-LACTAM
ble	AMR	3	0	0	0	0	0	0	0	0	3	0	0	0	0	0	0	0	0	0	bleomycin binding protein Ble-MBL	BLEOMYCIN
bleO	AMR	4	0	0	0	0	0	0	0	0	0	0	0	0	0	0	0	0	4	0	bleomycin binding protein	BLEOMYCIN
cadD	STRESS	16	0	0	0	0	0	0	0	0	0	0	0	0	0	0	0	0	16	0	cadmium resistance transporter CadD	CADMIUM
capU	VIRULENCE	1	0	0	0	0	0	0	0	1	0	0	0	0	0	0	0	0	0	0	putative hexosyltransferase CapU	NA
catA	AMR	21	0	0	0	0	0	0	0	0	0	19	0	0	0	0	0	2	0	0	type A-4/A-8 chloramphenicol O-acetyltransferase	PHENICOL
catA1	AMR	14	0	0	0	0	0	0	2	3	4	5	0	0	0	0	0	0	0	0	type A-1 chloramphenicol O-acetyltransferase	PHENICOL
catA2	AMR	4	0	0	0	0	0	0	2	1	0	1	0	0	0	0	0	0	0	0	type A-2 chloramphenicol O-acetyltransferase CatII	PHENICOL
catB3	AMR	1	0	0	0	0	0	0	0	1	0	0	0	0	0	0	0	0	0	0	type B-3 chloramphenicol O-acetyltransferase CatB3	PHENICOL
catB7	AMR	37	0	0	0	0	0	0	0	0	0	0	37	0	0	0	0	0	0	0	type B-4 chloramphenicol O-acetyltransferase CatB7	PHENICOL
cdtB	VIRULENCE	1	0	0	0	0	0	0	0	1	0	0	0	0	0	0	0	0	0	0	cytolethal distending toxin type IV nuclease subunit CdtB	NA
cepA	AMR	4	0	0	4	0	0	0	0	0	0	0	0	0	0	0	0	0	0	0	CepA family extended-spectrum class A beta-lactamase	BETA-LACTAM
cfxA	AMR	1	0	0	1	0	0	0	0	0	0	0	0	0	0	0	0	0	0	0	CfxA family broad-spectrum class A beta-lactamase	BETA-LACTAM
chrA	STRESS	1	0	0	0	0	0	0	0	0	0	0	1	0	0	0	0	0	0	0	chromate resistance efflux protein ChrA	CHROMATE
clpK	STRESS	47	3	3	0	0	3	0	9	0	19	0	7	3	0	0	0	0	0	0	heat shock survival AAA family ATPase ClpK	NA
cmlA1	AMR	1	0	0	0	0	0	0	0	0	1	0	0	0	0	0	0	0	0	0	chloramphenicol efflux MFS transporter CmlA1	PHENICOL
cmlA5	AMR	1	0	0	0	0	0	0	0	0	0	1	0	0	0	0	0	0	0	0	chloramphenicol efflux MFS transporter CmlA5	PHENICOL
cna	VIRULENCE	7	0	0	0	0	0	0	0	0	0	0	0	0	0	0	0	0	7	0	collagen adhesin Cna	NA
cnf1	VIRULENCE	9	0	0	0	0	0	0	0	9	0	0	0	0	0	0	0	0	0	0	cytotoxic necrotizing factor CNF1	NA
copA	STRESS	3	0	0	0	0	0	0	0	0	0	0	0	3	0	0	0	0	0	0	laccase-like oxidase CopA	COPPER
copB	STRESS	3	0	0	0	0	0	0	0	0	0	0	0	3	0	0	0	0	0	0	copper-binding protein CopB	COPPER
copL	STRESS	3	0	0	0	0	0	0	0	0	0	0	0	3	0	0	0	0	0	0	transcriptional regulator CopL	COPPER
crcB	STRESS	5	0	0	0	0	0	0	0	0	5	0	0	0	0	0	0	0	0	0	fluoride efflux transporter CrcB	FLUORIDE
crpP	AMR	29	0	0	0	0	0	0	0	0	0	0	29	0	0	0	0	0	0	0	ciprofloxacin resistance protein CrpP	FLUOROQUINOLONE
cvaC	VIRULENCE	14	0	0	0	0	0	0	0	14	0	0	0	0	0	0	0	0	0	0	colicin V	NA
cyaA_S352T	AMR	10	0	0	0	0	0	0	0	10	0	0	0	0	0	0	0	0	0	0	Escherichia fosmidomycin resistant CyaA	FOSMIDOMYCIN
dfrA1	AMR	20	0	0	0	0	0	0	0	6	4	10	0	0	0	0	0	0	0	0	trimethoprim-resistant dihydrofolate reductase DfrA1	TRIMETHOPRIM
dfrA12	AMR	5	0	0	0	0	0	0	0	0	5	0	0	0	0	0	0	0	0	0	trimethoprim-resistant dihydrofolate reductase DfrA12	TRIMETHOPRIM
dfrA14	AMR	18	0	0	0	0	0	0	6	5	7	0	0	0	0	0	0	0	0	0	trimethoprim-resistant dihydrofolate reductase DfrA14	TRIMETHOPRIM
dfrA16	AMR	2	0	0	0	0	0	0	2	0	0	0	0	0	0	0	0	0	0	0	trimethoprim-resistant dihydrofolate reductase DfrA16	TRIMETHOPRIM
dfrA17	AMR	6	0	0	0	0	0	0	0	6	0	0	0	0	0	0	0	0	0	0	trimethoprim-resistant dihydrofolate reductase DfrA17	TRIMETHOPRIM
dfrA5	AMR	6	0	0	0	0	0	0	0	5	1	0	0	0	0	0	0	0	0	0	trimethoprim-resistant dihydrofolate reductase DfrA5	TRIMETHOPRIM
dfrB5	AMR	3	0	0	0	0	0	0	0	0	0	0	3	0	0	0	0	0	0	0	trimethoprim-resistant dihydrofolate reductase DfrB5	TRIMETHOPRIM
dfrF	AMR	5	0	0	0	0	0	0	0	0	0	0	0	0	0	0	3	2	0	0	trimethoprim-resistant dihydrofolate reductase DfrF	TRIMETHOPRIM
dfrG	AMR	16	0	0	0	0	0	0	0	0	0	0	0	0	0	0	13	2	1	0	trimethoprim-resistant dihydrofolate reductase DfrG	TRIMETHOPRIM
eatA_T450I	AMR	3	0	0	0	0	0	0	0	0	0	0	0	0	0	0	3	0	0	0	Enterococcus faecium pleuromutilin resistant EatA	PLEUROMUTILIN
ednB	VIRULENCE	1	0	0	0	0	0	0	0	0	0	0	0	0	0	0	0	0	1	0	epidermal cell differentiation inhibitor EdnB	NA
eilA	VIRULENCE	10	0	0	0	0	0	0	0	10	0	0	0	0	0	0	0	0	0	0	HilA family transcriptional regulator EilA	NA
emrA	AMR	17	0	0	0	0	0	0	0	0	0	0	0	5	0	0	0	0	12	0	multidrug efflux MFS transporter periplasmic adaptor subunit EmrA	EFFLUX
emrB	AMR	5	0	0	0	0	0	0	0	0	0	0	0	5	0	0	0	0	0	0	multidrug efflux MFS transporter permease subunit EmrB	EFFLUX
emrC	AMR	5	0	0	0	0	0	0	0	0	0	0	0	5	0	0	0	0	0	0	multidrug efflux transporter outer membrane subunit EmrC	EFFLUX
emrD	AMR	70	0	0	0	0	0	0	0	31	39	0	0	0	0	0	0	0	0	0	multidrug efflux MFS transporter EmrD	EFFLUX
emrE	STRESS	28	0	0	0	0	0	0	0	28	0	0	0	0	0	0	0	0	0	0	multidrug efflux SMR transporter EmrE	EFFLUX
erm(A)	AMR	2	0	0	0	0	0	0	0	0	0	0	0	0	0	0	2	0	0	0	23S rRNA (adenine(2058)-N(6))-methyltransferase Erm(A)	MACROLIDE
erm(B)	AMR	27	0	0	0	0	0	0	0	0	0	0	0	0	0	0	14	11	0	2	23S rRNA (adenine(2058)-N(6))-methyltransferase Erm(B)	MACROLIDE
erm(C)	AMR	5	0	0	0	0	0	0	0	0	0	0	0	0	0	0	0	0	5	0	23S rRNA (adenine(2058)-N(6))-methyltransferase Erm(C)	MACROLIDE
erm(F)	AMR	3	0	0	3	0	0	0	0	0	0	0	0	0	0	0	0	0	0	0	23S rRNA (adenine(2058)-N(6))-methyltransferase Erm(F)	MACROLIDE
erm(T)	AMR	4	0	0	0	0	0	0	0	0	0	0	0	0	0	0	2	0	2	0	23S rRNA (adenine(2058)-N(6))-methyltransferase Erm(T)	MACROLIDE
espX1	VIRULENCE	10	0	0	0	0	0	0	0	10	0	0	0	0	0	0	0	0	0	0	type III secretion system effector EspX1	NA
eta	VIRULENCE	2	0	0	0	0	0	0	0	0	0	0	0	0	0	0	0	0	2	0	exfoliative toxin A	NA
fdeC	VIRULENCE	38	0	0	0	0	0	0	0	38	0	0	0	0	0	0	0	0	0	0	intimin-like adhesin FdeC	NA
fieF	STRESS	98	0	0	0	5	4	7	41	0	39	0	0	0	2	0	0	0	0	0	CDF family cation-efflux transporter FieF	NA
floR	AMR	3	0	0	0	0	0	0	0	0	2	1	0	0	0	0	0	0	0	0	chloramphenicol/florfenicol efflux MFS transporter FloR	PHENICOL
floR2	AMR	2	0	0	0	0	0	0	0	0	0	0	2	0	0	0	0	0	0	0	chloramphenicol/florfenicol efflux MFS transporter FloR2	PHENICOL
focG	VIRULENCE	7	0	0	0	0	0	0	0	7	0	0	0	0	0	0	0	0	0	0	F1C fimbria minor subunit FocG	NA
fosA	AMR	107	0	0	0	0	0	0	38	0	31	0	38	0	0	0	0	0	0	0	FosA/FosA2/FosA5 family fosfomycin resistance glutathione transferase	FOSFOMYCIN
fosA10	AMR	7	0	0	0	0	0	0	0	0	7	0	0	0	0	0	0	0	0	0	fosfomycin resistance glutathione transferase FosA10	FOSFOMYCIN
fosA3	AMR	1	0	0	0	0	0	1	0	0	0	0	0	0	0	0	0	0	0	0	fosfomycin resistance glutathione transferase FosA3	FOSFOMYCIN
fosA5	AMR	1	0	0	0	0	0	0	0	0	1	0	0	0	0	0	0	0	0	0	fosfomycin resistance glutathione transferase FosA5	FOSFOMYCIN
fosA7.5	AMR	1	0	0	0	0	0	1	0	0	0	0	0	0	0	0	0	0	0	0	fosfomycin resistance glutathione transferase FosA7.5	FOSFOMYCIN
fosB	AMR	24	0	0	0	0	0	0	0	0	0	0	0	0	0	0	0	0	24	0	FosB1/FosB3 family fosfomycin resistance bacillithiol transferase	FOSFOMYCIN
glpT_A100V	AMR	12	0	0	0	0	0	0	0	0	0	0	0	0	0	0	0	0	12	0	Staphylococcus aureus fosfomycin resistant GlpT	FOSFOMYCIN
glpT_E448K	AMR	39	0	0	0	0	0	0	0	39	0	0	0	0	0	0	0	0	0	0	Escherichia fosfomycin resistant GlpT	FOSFOMYCIN
glpT_F3I	AMR	3	0	0	0	0	0	0	0	0	0	0	0	0	0	0	0	0	3	0	Staphylococcus aureus fosfomycin resistant GlpT	FOSFOMYCIN
glpT_V213I	AMR	3	0	0	0	0	0	0	0	0	0	0	0	0	0	0	0	0	3	0	Staphylococcus aureus fosfomycin resistant GlpT	FOSFOMYCIN
gyrA_D87A	AMR	2	0	0	0	0	0	0	0	0	2	0	0	0	0	0	0	0	0	0	Klebsiella pneumoniae quinolone resistant GyrA	QUINOLONE
gyrA_D87G	AMR	2	0	0	0	0	0	0	0	0	2	0	0	0	0	0	0	0	0	0	Klebsiella pneumoniae quinolone resistant GyrA	QUINOLONE
gyrA_D87H	AMR	1	0	0	0	0	0	0	0	1	0	0	0	0	0	0	0	0	0	0	Escherichia quinolone/triclosan resistant GyrA	QUINOLONE/TRICLOSAN
gyrA_D87N	AMR	12	0	0	0	0	0	0	0	10	2	0	0	0	0	0	0	0	0	0	Strain specific quinolone resistant GyrA	QUINOLONE	kpn/Eco
gyrA_S81L	AMR	1	1	0	0	0	0	0	0	0	0	0	0	0	0	0	0	0	0	0	Acinetobacter baumannii quinolone resistant GyrA	QUINOLONE
gyrA_S83F	AMR	4	0	0	0	0	0	0	0	0	4	0	0	0	0	0	0	0	0	0	Klebsiella pneumoniae quinolone resistant GyrA	QUINOLONE
gyrA_S83I	AMR	27	0	0	0	0	0	0	0	0	5	0	0	0	0	0	14	1	0	0	Strain specific quinolone resistant GyrA	QUINOLONE	efm/efs/kpn
gyrA_S83L	AMR	15	0	0	0	0	0	0	0	15	0	0	0	0	0	0	0	0	0	0	Escherichia quinolone resistant GyrA	QUINOLONE
gyrA_S83Y	AMR	8	0	0	0	0	0	0	0	0	4	0	0	0	0	0	4	0	0	0	Strain specific quinolone resistant GyrA	QUINOLONE	efm/kpn
gyrA_S84L	AMR	17	0	0	0	0	0	0	0	0	0	0	0	0	0	0	0	0	17	0	Staphylococcus aureus quinolone resistant GyrA	QUINOLONE
gyrA_T83I	AMR	7	0	0	0	0	0	0	0	0	0	0	7	0	0	0	0	0	0	0	Pseudomonas aeruginosa quinolone resistant GyrA	QUINOLONE
hdeD-GI	STRESS	30	2	3	0	0	4	0	9	0	6	0	6	0	0	0	0	0	0	0	heat resistance membrane protein HdeD-GI	NA
hld	VIRULENCE	48	0	0	0	0	0	0	0	0	0	0	0	0	0	0	0	0	48	0	delta-hemolysin	NA
hlgA	VIRULENCE	48	0	0	0	0	0	0	0	0	0	0	0	0	0	0	0	0	48	0	bi-component gamma-hemolysin HlgAB subunit A	NA
hlgB	VIRULENCE	48	0	0	0	0	0	0	0	0	0	0	0	0	0	0	0	0	48	0	bi-component gamma-hemolysin HlgAB/HlgCB subunit B	NA
hlgC	VIRULENCE	48	0	0	0	0	0	0	0	0	0	0	0	0	0	0	0	0	48	0	bi-component gamma-hemolysin HlgCB subunit C	NA
hlyA-alpha	VIRULENCE	9	0	0	0	0	0	0	0	9	0	0	0	0	0	0	0	0	0	0	RTX toxin hemolysin HlyA	NA
hsp20	STRESS	32	0	0	0	0	4	0	9	0	19	0	0	0	0	0	0	0	0	0	small heat shock protein sHSP20	NA
ibeA	VIRULENCE	7	0	0	0	0	0	0	0	7	0	0	0	0	0	0	0	0	0	0	putative intracellular survival FAD-dependent oxidoreductase IbeA	NA
icaC	VIRULENCE	47	0	0	0	0	0	0	0	0	0	0	0	0	0	0	0	0	47	0	polysaccharide intercellular adhesin biosynthesis/export protein IcaC	NA
iha	VIRULENCE	9	0	0	0	0	0	0	0	9	0	0	0	0	0	0	0	0	0	0	bifunctional siderophore receptor/adhesin Iha	NA
ileS_V588F	AMR	2	0	0	0	0	0	0	0	0	0	0	0	0	0	0	0	0	2	0	Staphylococcus aureus mupirocin resistant IleS	MUPIROCIN
ireA	VIRULENCE	10	0	0	0	0	0	0	0	10	0	0	0	0	0	0	0	0	0	0	TonB-dependent siderophore receptor IreA	NA
iroB	VIRULENCE	53	0	0	0	0	0	0	27	23	3	0	0	0	0	0	0	0	0	0	salmochelin biosynthesis C-glycosyltransferase IroB	NA
iroC	VIRULENCE	50	0	0	0	0	0	0	27	23	0	0	0	0	0	0	0	0	0	0	salmochelin/enterobactin export ABC transporter IroC	NA
iroD	VIRULENCE	24	0	0	0	0	0	0	0	21	3	0	0	0	0	0	0	0	0	0	catecholate siderophore esterase IroD	NA
iroE	VIRULENCE	23	0	0	0	0	0	0	0	23	0	0	0	0	0	0	0	0	0	0	catecholate siderophore esterase IroE	NA
iroN	VIRULENCE	52	0	0	0	0	0	0	27	22	3	0	0	0	0	0	0	0	0	0	siderophore salmochelin receptor IroN	NA
iss	VIRULENCE	34	0	0	0	0	0	0	0	34	0	0	0	0	0	0	0	0	0	0	increased serum survival lipoprotein Iss	NA
iucA	VIRULENCE	34	0	0	0	0	0	7	0	24	3	0	0	0	0	0	0	0	0	0	aerobactin synthase IucA	NA
iucB	VIRULENCE	27	0	0	0	0	0	7	0	17	3	0	0	0	0	0	0	0	0	0	N(6)-hydroxylysine O-acetyltransferase IucB	NA
iucC	VIRULENCE	34	0	0	0	0	0	7	0	24	3	0	0	0	0	0	0	0	0	0	NIS family aerobactin synthetase IucC	NA
iucD	VIRULENCE	25	0	0	0	0	0	0	0	25	0	0	0	0	0	0	0	0	0	0	NADPH-dependent L-lysine N(6)-monooxygenase IucD	NA
iutA	VIRULENCE	1	0	0	0	0	0	0	0	1	0	0	0	0	0	0	0	0	0	0	ferric aerobactin receptor IutA	NA
kefB-GI	STRESS	24	0	0	0	0	3	0	9	0	6	0	5	1	0	0	0	0	0	0	heat resistance system K+/H+ antiporter KefB-GI	NA
liaR_W73C	AMR	4	0	0	0	0	0	0	0	0	0	0	0	0	0	0	4	0	0	0	Enterococcus faecium daptomycin resistant LiaR	LIPOPEPTIDE
liaS_T120A	AMR	4	0	0	0	0	0	0	0	0	0	0	0	0	0	0	4	0	0	0	Enterococcus faecium daptomycin resistant LiaS	LIPOPEPTIDE
lmrS	STRESS	44	0	0	0	0	0	0	0	0	0	0	0	0	0	0	0	0	44	0	multidrug efflux MFS transporter LmrS	MACROLIDE/PHENICOL
lnu(B)	AMR	1	0	0	0	0	0	0	0	0	0	0	0	0	0	0	0	1	0	0	lincosamide nucleotidyltransferase Lnu(B)	LINCOSAMIDE
lnu(F)	AMR	2	0	0	0	0	0	0	0	0	0	2	0	0	0	0	0	0	0	0	lincosamide nucleotidyltransferase Lnu(F)	LINCOSAMIDE
lpfA	VIRULENCE	17	0	0	0	0	0	0	0	17	0	0	0	0	0	0	0	0	0	0	long polar fimbria major subunit LpfA + LpfA-O113	NA
lsa(A)	AMR	17	0	0	0	0	0	0	0	0	0	0	0	0	0	0	0	17	0	0	ABC-F type ribosomal protection protein Lsa(A)	LINCOSAMIDE/STREPTOGRAMIN
lsa(E)	AMR	2	0	0	0	0	0	0	0	0	0	0	0	0	0	0	0	2	0	0	ABC-F type ribosomal protection protein Lsa(E)	LINCOSAMIDE/STREPTOGRAMIN
lukD	VIRULENCE	27	0	0	0	0	0	0	0	0	0	0	0	0	0	0	0	0	27	0	bi-component leukocidin LukED subunit D	NA
lukE	VIRULENCE	27	0	0	0	0	0	0	0	0	0	0	0	0	0	0	0	0	27	0	bi-component leukocidin LukED subunit E	NA
marR_S3N	AMR	5	0	0	0	0	0	0	0	5	0	0	0	0	0	0	0	0	0	0	Escherichia ampicillin/chloramphenicol/quinolone/rifampin/tetracycline resistant MarR	MULTIDRUG
mchB	VIRULENCE	9	0	0	0	0	0	0	0	9	0	0	0	0	0	0	0	0	0	0	microcin H47	NA
mchF	VIRULENCE	21	0	0	0	0	0	0	0	21	0	0	0	0	0	0	0	0	0	0	microcin H47 export transporter peptidase/ATP-binding subunit MchF	NA
mco	STRESS	8	0	0	0	0	0	0	0	0	0	0	0	0	0	0	0	0	8	0	multi-copper oxidase Mco	COPPER
mcr-1.1	AMR	1	0	0	0	0	0	0	0	1	0	0	0	0	0	0	0	0	0	0	phosphoethanolamine--lipid A transferase MCR-1.1	COLISTIN
mcr-9.2	AMR	1	0	0	0	0	0	0	1	0	0	0	0	0	0	0	0	0	0	0	phosphoethanolamine--lipid A transferase MCR-9.2	COLISTIN
mdtM	AMR	24	0	0	0	0	0	0	0	24	0	0	0	0	0	0	0	0	0	0	multidrug efflux MFS transporter MdtM	EFFLUX
mecA	AMR	13	0	0	0	0	0	0	0	0	0	0	0	0	0	0	0	0	13	0	PBP2a family beta-lactam-resistant peptidoglycan transpeptidase MecA	BETA-LACTAM
mecI	AMR	7	0	0	0	0	0	0	0	0	0	0	0	0	0	0	0	0	7	0	mecA-type methicillin resistance repressor MecI	BETA-LACTAM
mecR1	AMR	8	0	0	0	0	0	0	0	0	0	0	0	0	0	0	0	0	8	0	beta-lactam sensor/signal transducer MecR1	BETA-LACTAM
mef(A)	AMR	1	0	0	1	0	0	0	0	0	0	0	0	0	0	0	0	0	0	0	macrolide efflux MFS transporter Mef(A)	MACROLIDE
mef(H)	AMR	12	0	0	0	0	0	0	0	0	0	0	0	0	0	0	12	0	0	0	macrolide efflux MFS transporter Mef(H)	MACROLIDE
mepA	AMR	46	0	0	0	0	0	0	0	0	0	0	0	0	0	0	0	0	46	0	multidrug efflux MATE transporter MepA	EFFLUX
merA	STRESS	19	1	0	0	0	0	0	2	0	5	0	11	0	0	0	0	0	0	0	mercury(II) reductase	MERCURY
merB	STRESS	5	0	0	0	0	0	0	2	0	0	0	3	0	0	0	0	0	0	0	organomercurial lyase MerB	MERCURY
merC	STRESS	15	0	0	0	0	0	0	0	13	1	0	0	0	1	0	0	0	0	0	organomercurial transporter MerC	MERCURY
merD	STRESS	33	1	0	0	1	2	0	9	0	7	2	11	0	0	0	0	0	0	0	mercury resistance co-regulator MerD	MERCURY
merE	STRESS	33	1	0	0	1	1	0	7	0	7	2	14	0	0	0	0	0	0	0	broad-spectrum mercury transporter MerE	MERCURY
merF	STRESS	10	0	0	0	0	0	0	5	0	2	2	1	0	0	0	0	0	0	0	mercury resistance system transport protein MerF	MERCURY
merP	STRESS	36	0	0	0	1	2	0	5	12	3	0	12	0	1	0	0	0	0	0	mercury resistance system periplasmic binding protein MerP	MERCURY
merR	STRESS	47	0	0	0	1	2	0	8	13	8	2	12	0	1	0	0	0	0	0	mercury resistance transcriptional regulator MerR	MERCURY
merT	STRESS	45	0	0	0	1	2	0	6	13	8	2	12	0	1	0	0	0	0	0	mercuric transport protein MerT	MERCURY
mexA	AMR	38	0	0	0	0	0	0	0	0	0	0	38	0	0	0	0	0	0	0	multidrug efflux RND transporter periplasmic adaptor subunit MexA	EFFLUX
mexE	AMR	38	0	0	0	0	0	0	0	0	0	0	38	0	0	0	0	0	0	0	MexE family multidrug efflux RND transporter periplasmic adaptor subunit	EFFLUX
mexX	AMR	37	0	0	0	0	0	0	0	0	0	0	37	0	0	0	0	0	0	0	multidrug efflux RND transporter periplasmic adaptor subunit MexX	EFFLUX
mph(A)	AMR	12	0	0	0	0	0	0	0	7	5	0	0	0	0	0	0	0	0	0	Mph(A) family macrolide 2'-phosphotransferase	MACROLIDE
mph(C)	AMR	2	0	0	0	0	0	0	0	0	0	0	0	0	0	0	0	0	2	0	Mph(C) family macrolide 2'-phosphotransferase	MACROLIDE
mph(E)	AMR	4	0	1	0	0	0	0	0	0	3	0	0	0	0	0	0	0	0	0	Mph(E) family macrolide 2'-phosphotransferase	MACROLIDE
mreA	STRESS	1	0	0	0	0	0	0	0	0	0	0	1	0	0	0	0	0	0	0	metal-sensing transcriptional repressor MreA	NA
msr(A)	AMR	2	0	0	0	0	0	0	0	0	0	0	0	0	0	0	0	0	2	0	ABC-F type ribosomal protection protein Msr(A)	MACROLIDE
msr(C)	AMR	19	0	0	0	0	0	0	0	0	0	0	0	0	0	0	19	0	0	0	ABC-F type ribosomal protection protein Msr(C)	MACROLIDE
msr(E)	AMR	4	0	1	0	0	0	0	0	0	3	0	0	0	0	0	0	0	0	0	ABC-F type ribosomal protection protein Msr(E)	MACROLIDE
murA_D278E	AMR	6	0	0	0	0	0	0	0	0	0	0	0	0	0	0	0	0	6	0	Staphylococcus aureus fosfomycin resistant MurA	FOSFOMYCIN
murA_E291D	AMR	12	0	0	0	0	0	0	0	0	0	0	0	0	0	0	0	0	12	0	Staphylococcus aureus fosfomycin resistant MurA	FOSFOMYCIN
murA_T396N	AMR	6	0	0	0	0	0	0	0	0	0	0	0	0	0	0	0	0	6	0	Staphylococcus aureus fosfomycin resistant MurA	FOSFOMYCIN
ncrA	STRESS	9	0	0	0	0	3	0	5	0	1	0	0	0	0	0	0	0	0	0	Metal Resistance	NICKEL
ncrB	STRESS	8	0	0	0	0	2	0	5	0	1	0	0	0	0	0	0	0	0	0	nickel-sensing transcriptional repressor NcrB	NICKEL
ncrC	STRESS	9	0	0	0	0	3	0	5	0	1	0	0	0	0	0	0	0	0	0	Ni(II)/Co(II) efflux transporter permease subunit NcrC	COPPER/NICKEL
ncrY	STRESS	6	0	0	0	0	1	0	4	0	1	0	0	0	0	0	0	0	0	0	nickel resistance OB fold protein NcrY	NICKEL
nfaE	VIRULENCE	1	0	0	0	0	0	0	0	1	0	0	0	0	0	0	0	0	0	0	Dr family non-fimbrial adhesin I chaperone NfaE	NA
nirB	STRESS	1	0	0	0	0	1	0	0	0	0	0	0	0	0	0	0	0	0	0	nickel-sensing transcriptional repressor NirB	NICKEL
nreB	STRESS	12	4	8	0	0	0	0	0	0	0	0	0	0	0	0	0	0	0	0	nickel resistance MFS transporter NreB	NICKEL
ompK35_E132K	AMR	1	0	0	0	0	0	0	0	0	1	0	0	0	0	0	0	0	0	0	Klebsiella pneumoniae carbapenem resistant OmpK35	BETA-LACTAM
ompK36_D135DD	AMR	1	0	0	0	0	0	0	0	0	1	0	0	0	0	0	0	0	0	0	Klebsiella pneumoniae carbapenem resistant OmpK36	BETA-LACTAM
ompK36_D135DGD	AMR	4	0	0	0	0	0	0	0	0	4	0	0	0	0	0	0	0	0	0	Klebsiella pneumoniae carbapenem resistant OmpK36	BETA-LACTAM
oqxA	AMR	73	0	0	0	0	0	0	41	0	32	0	0	0	0	0	0	0	0	0	multidrug efflux RND transporter periplasmic adaptor subunit OqxA	PHENICOL/QUINOLONE
oqxA10	AMR	1	0	0	0	0	0	0	0	0	1	0	0	0	0	0	0	0	0	0	multidrug efflux RND transporter periplasmic adaptor subunit OqxA10	PHENICOL/QUINOLONE
oqxA11	AMR	2	0	0	0	0	0	0	0	0	2	0	0	0	0	0	0	0	0	0	multidrug efflux RND transporter periplasmic adaptor subunit OqxA11	PHENICOL/QUINOLONE
oqxB	AMR	57	0	0	0	0	0	0	41	0	16	0	0	0	0	0	0	0	0	0	multidrug efflux RND transporter permease subunit OqxB	PHENICOL/QUINOLONE
oqxB14	AMR	1	0	0	0	0	0	0	0	0	1	0	0	0	0	0	0	0	0	0	multidrug efflux RND transporter permease subunit OqxB14	PHENICOL/QUINOLONE
oqxB19	AMR	7	0	0	0	0	0	0	0	0	7	0	0	0	0	0	0	0	0	0	multidrug efflux RND transporter permease subunit OqxB19	PHENICOL/QUINOLONE
oqxB20	AMR	1	0	0	0	0	0	0	0	0	1	0	0	0	0	0	0	0	0	0	multidrug efflux RND transporter permease subunit OqxB20	PHENICOL/QUINOLONE
oqxB25	AMR	8	0	0	0	0	0	0	0	0	8	0	0	0	0	0	0	0	0	0	multidrug efflux RND transporter permease subunit OqxB25	PHENICOL/QUINOLONE
oqxB32	AMR	1	0	0	0	0	0	0	0	0	1	0	0	0	0	0	0	0	0	0	multidrug efflux RND transporter permease subunit OqxB32	PHENICOL/QUINOLONE
oqxB5	AMR	2	0	0	0	0	0	0	0	0	2	0	0	0	0	0	0	0	0	0	multidrug efflux RND transporter permease subunit OqxB5	PHENICOL/QUINOLONE
papA	VIRULENCE	5	0	0	0	0	0	0	0	5	0	0	0	0	0	0	0	0	0	0	P fimbria major subunit PapA	NA
papC	VIRULENCE	11	0	0	0	0	0	0	0	11	0	0	0	0	0	0	0	0	0	0	P fimbrial usher protein PapC	NA
papE	VIRULENCE	7	0	0	0	0	0	0	0	7	0	0	0	0	0	0	0	0	0	0	P fimbrial minor subunit PapE	NA
papF	VIRULENCE	13	0	0	0	0	0	0	0	13	0	0	0	0	0	0	0	0	0	0	P fimbrial tip protein PapF	NA
papG-II	VIRULENCE	9	0	0	0	0	0	0	0	9	0	0	0	0	0	0	0	0	0	0	P fimbria tip G-adhesin PapG-II	NA
papG-III	VIRULENCE	6	0	0	0	0	0	0	0	6	0	0	0	0	0	0	0	0	0	0	P fimbria tip G-adhesin PapG-III	NA
papH	VIRULENCE	10	0	0	0	0	0	0	0	10	0	0	0	0	0	0	0	0	0	0	P fimbrial minor subunit PapH	NA
parC_A56T	AMR	1	0	0	0	0	0	0	0	1	0	0	0	0	0	0	0	0	0	0	Escherichia quinolone resistant ParC	QUINOLONE
parC_E84G	AMR	4	0	0	0	0	0	0	0	1	0	0	0	0	0	0	0	0	3	0	Strain specific quinolone resistant ParC	QUINOLONE	eco/sau
parC_E84K	AMR	1	0	0	0	0	0	0	0	0	0	0	0	0	0	0	0	0	1	0	Staphylococcus aureus quinolone resistant ParC	QUINOLONE
parC_E84V	AMR	3	0	0	0	0	0	0	0	3	0	0	0	0	0	0	0	0	0	0	Escherichia quinolone resistant ParC	QUINOLONE
parC_S80F	AMR	16	0	0	0	0	0	0	0	0	0	0	0	0	0	0	0	0	16	0	Staphylococcus aureus quinolone resistant ParC	QUINOLONE
parC_S80I	AMR	41	0	0	0	0	0	0	0	12	10	0	0	0	0	0	18	1	0	0	Strain specific quinolone resistant ParC	QUINOLONE	eco/efm/efs/kpn
parC_S84L	AMR	1	1	0	0	0	0	0	0	0	0	0	0	0	0	0	0	0	0	0	Acinetobacter baumannii quinolone resistant ParC	QUINOLONE
parC_S87L	AMR	7	0	0	0	0	0	0	0	0	0	0	7	0	0	0	0	0	0	0	Pseudomonas aeruginosa quinolone resistant ParC	QUINOLONE
parE_A473V	AMR	2	0	0	0	0	0	0	0	0	0	0	2	0	0	0	0	0	0	0	Pseudomonas aeruginosa quinolone resistant ParE	QUINOLONE
parE_D475E	AMR	2	0	0	0	0	0	0	0	2	0	0	0	0	0	0	0	0	0	0	Escherichia quinolone resistant ParE	QUINOLONE
parE_I529L	AMR	4	0	0	0	0	0	0	0	4	0	0	0	0	0	0	0	0	0	0	Escherichia quinolone resistant ParE	QUINOLONE
parE_L416F	AMR	1	0	0	0	0	0	0	0	1	0	0	0	0	0	0	0	0	0	0	Escherichia quinolone resistant ParE	QUINOLONE
parE_P585S	AMR	12	0	0	0	0	0	0	0	0	0	0	0	0	0	0	0	0	12	0	Staphylococcus aureus quinolone resistant ParE	QUINOLONE
parE_S458A	AMR	3	0	0	0	0	0	0	0	3	0	0	0	0	0	0	0	0	0	0	Escherichia quinolone resistant ParE	QUINOLONE
pbp1a	AMR	2	0	0	0	0	0	0	0	0	0	0	0	0	0	0	0	0	0	2	Streptococcus pneumoniae beta-lactam resistant PBP1A	BETA-LACTAM
pbp2b	AMR	2	0	0	0	0	0	0	0	0	0	0	0	0	0	0	0	0	0	2	Streptococcus pneumoniae beta-lactam resistant PBP2B	BETA-LACTAM
pbp2x	AMR	3	0	0	0	0	0	0	0	0	0	0	0	0	0	0	0	0	0	3	Streptococcus pneumoniae beta-lactam resistant PBP2X	BETA-LACTAM
pbp5_M485A	AMR	17	0	0	0	0	0	0	0	0	0	0	0	0	0	0	17	0	0	0	Enterococcus faecium beta-lactam resistant Pbp5	BETA-LACTAM
pcoA	STRESS	58	0	0	0	2	4	0	32	0	20	0	0	0	0	0	0	0	0	0	multicopper oxidase PcoA	COPPER
pcoB	STRESS	54	0	0	0	1	4	0	27	1	21	0	0	0	0	0	0	0	0	0	copper-binding protein PcoB	COPPER
pcoC	STRESS	57	0	0	0	1	4	0	31	1	20	0	0	0	0	0	0	0	0	0	copper resistance system metallochaperone PcoC	COPPER
pcoD	STRESS	56	0	0	0	1	4	0	30	1	20	0	0	0	0	0	0	0	0	0	copper resistance inner membrane protein PcoD	COPPER
pcoE	STRESS	47	0	0	0	1	4	0	30	1	11	0	0	0	0	0	0	0	0	0	copper resistance system metallochaperone PcoE	COPPER
pcoR	STRESS	60	0	0	0	2	4	0	33	1	20	0	0	0	0	0	0	0	0	0	copper response regulator transcription factor PcoR	COPPER
pcoS	STRESS	55	0	0	0	1	4	0	31	1	18	0	0	0	0	0	0	0	0	0	copper resistance membrane spanning protein PcoS	COPPER
phoQ_R16C	AMR	2	0	0	0	0	0	0	0	0	2	0	0	0	0	0	0	0	0	0	Klebsiella pneumoniae colistin resistant PhoQ	COLISTIN
pic	VIRULENCE	5	0	0	0	0	0	0	0	5	0	0	0	0	0	0	0	0	0	0	serine protease autotransporter toxin Pic	NA
pmrA	AMR	13	0	0	0	0	0	0	0	0	0	0	0	0	0	0	0	0	0	13	multidrug efflux MFS transporter PmrA	QUINOLONE
pmrB_E123D	AMR	21	0	0	0	0	0	0	0	21	0	0	0	0	0	0	0	0	0	0	Escherichia colistin resistant PmrB	COLISTIN
pmrB_R256G	AMR	4	0	0	0	0	0	0	0	0	4	0	0	0	0	0	0	0	0	0	Klebsiella pneumoniae colistin resistant PmrB	COLISTIN
pmrB_Y358N	AMR	8	0	0	0	0	0	0	0	8	0	0	0	0	0	0	0	0	0	0	Escherichia colistin resistant PmrB	COLISTIN
psi-GI	STRESS	24	0	0	0	0	4	0	8	0	6	0	4	2	0	0	0	0	0	0	heat resistance protein PsiE-GI	NA
ptsI_V25I	AMR	4	0	0	0	0	0	0	0	4	0	0	0	0	0	0	0	0	0	0	Escherichia fosfomycin resistant PtsI	FOSFOMYCIN
qacC	STRESS	2	0	0	0	0	0	0	0	0	0	0	0	0	0	0	0	0	2	0	quaternary ammonium compound efflux SMR transporter QacC	QUATERNARY AMMONIUM
qacEdelta1	STRESS	31	0	0	0	0	0	0	2	11	8	5	4	0	1	0	0	0	0	0	quaternary ammonium compound efflux SMR transporter QacE delta 1	QUATERNARY AMMONIUM
qacL	STRESS	3	0	0	0	0	0	0	0	2	1	0	0	0	0	0	0	0	0	0	quaternary ammonium compound efflux SMR transporter QacL	QUATERNARY AMMONIUM
qnrA1	AMR	2	0	0	0	0	0	0	2	0	0	0	0	0	0	0	0	0	0	0	quinolone resistance pentapeptide repeat protein QnrA1	QUINOLONE
qnrB1	AMR	7	0	0	0	0	0	0	3	0	4	0	0	0	0	0	0	0	0	0	quinolone resistance pentapeptide repeat protein QnrB1	QUINOLONE
qnrB19	AMR	1	0	0	0	0	0	0	1	0	0	0	0	0	0	0	0	0	0	0	quinolone resistance pentapeptide repeat protein QnrB19	QUINOLONE
qnrB27	AMR	1	0	0	0	1	0	0	0	0	0	0	0	0	0	0	0	0	0	0	quinolone resistance pentapeptide repeat protein QnrB27	QUINOLONE
qnrB35	AMR	1	0	0	0	1	0	0	0	0	0	0	0	0	0	0	0	0	0	0	quinolone resistance pentapeptide repeat protein QnrB35	QUINOLONE
qnrB38	AMR	1	0	0	0	0	1	0	0	0	0	0	0	0	0	0	0	0	0	0	quinolone resistance pentapeptide repeat protein QnrB38	QUINOLONE
qnrB68	AMR	1	0	0	0	1	0	0	0	0	0	0	0	0	0	0	0	0	0	0	quinolone resistance pentapeptide repeat protein QnrB68	QUINOLONE
qnrE	AMR	1	0	0	0	0	0	0	1	0	0	0	0	0	0	0	0	0	0	0	QnrE family quinolone resistance pentapeptide repeat protein	QUINOLONE
qnrS1	AMR	2	0	0	0	0	0	0	0	0	2	0	0	0	0	0	0	0	0	0	quinolone resistance pentapeptide repeat protein QnrS1	QUINOLONE
ramR_A19V	AMR	3	0	0	0	0	0	0	0	0	3	0	0	0	0	0	0	0	0	0	Klebsiella pneumoniae tigecycline resistant RamR	TETRACYCLINE
rmpC	VIRULENCE	4	0	0	0	0	0	0	0	0	4	0	0	0	0	0	0	0	0	0	mucoid phenotype regulator RmpC	NA
rmpD	VIRULENCE	4	0	0	0	0	0	0	0	0	4	0	0	0	0	0	0	0	0	0	mucoid phenotype synthesis protein RmpD	NA
rpoB_H481Y	AMR	1	0	0	0	0	0	0	0	0	0	0	0	0	0	0	0	0	1	0	Staphylococcus aureus rifampin resistant RpoB	RIFAMYCIN
rpoB_L466S	AMR	1	0	0	0	0	0	0	0	0	0	0	0	0	0	0	0	0	1	0	Staphylococcus aureus rifampin resistant RpoB	RIFAMYCIN
rpoB_S486L	AMR	1	0	0	0	0	0	0	0	0	0	0	0	0	0	0	0	0	1	0	Staphylococcus aureus rifampin resistant RpoB	RIFAMYCIN
sak	VIRULENCE	37	0	0	0	0	0	0	0	0	0	0	0	0	0	0	0	0	37	0	staphylokinase	NA
sat	VIRULENCE	8	0	0	0	0	0	0	0	8	0	0	0	0	0	0	0	0	0	0	serine protease autotransporter toxin Sat	NA
sat2	AMR	12	0	0	0	0	0	0	0	2	2	8	0	0	0	0	0	0	0	0	streptothricin N-acetyltransferase Sat2	STREPTOTHRICIN
sat4	AMR	13	0	0	0	0	0	0	0	0	0	0	0	0	0	0	6	6	1	0	streptothricin N-acetyltransferase Sat4	STREPTOTHRICIN
scn	VIRULENCE	44	0	0	0	0	0	0	0	0	0	0	0	0	0	0	0	0	44	0	complement inhibitor SCIN-A	NA
sdeA	STRESS	27	0	0	0	0	0	0	0	0	0	0	0	0	27	0	0	0	0	0	multidrug efflux RND transporter periplasmic adaptor subunit SdeA	EFFLUX
sdeB	AMR	26	0	0	0	0	0	0	0	0	0	0	0	0	26	0	0	0	0	0	multidrug efflux RND transporter permease subunit SdeB	EFFLUX
sdeY	AMR	27	0	0	0	0	0	0	0	0	0	0	0	0	27	0	0	0	0	0	multidrug efflux RND transporter permease subunit SdeY	EFFLUX
seb	VIRULENCE	1	0	0	0	0	0	0	0	0	0	0	0	0	0	0	0	0	1	0	staphylococcal enterotoxin type B	NA
sec1	VIRULENCE	3	0	0	0	0	0	0	0	0	0	0	0	0	0	0	0	0	3	0	staphylococcal enterotoxin type C1	NA
sec2	VIRULENCE	3	0	0	0	0	0	0	0	0	0	0	0	0	0	0	0	0	3	0	staphylococcal enterotoxin type C2	NA
sec3	VIRULENCE	1	0	0	0	0	0	0	0	0	0	0	0	0	0	0	0	0	1	0	staphylococcal enterotoxin type C3	NA
sed	VIRULENCE	5	0	0	0	0	0	0	0	0	0	0	0	0	0	0	0	0	5	0	staphylococcal enterotoxin type D	NA
seh	VIRULENCE	1	0	0	0	0	0	0	0	0	0	0	0	0	0	0	0	0	1	0	staphylococcal enterotoxin type H	NA
sei	VIRULENCE	30	0	0	0	0	0	0	0	0	0	0	0	0	0	0	0	0	30	0	staphylococcal enterotoxin type I	NA
sej	VIRULENCE	6	0	0	0	0	0	0	0	0	0	0	0	0	0	0	0	0	6	0	staphylococcal enterotoxin type J	NA
sek	VIRULENCE	1	0	0	0	0	0	0	0	0	0	0	0	0	0	0	0	0	1	0	staphylococcal enterotoxin type K	NA
sel	VIRULENCE	8	0	0	0	0	0	0	0	0	0	0	0	0	0	0	0	0	8	0	staphylococcal enterotoxin type L	NA
sel26	VIRULENCE	21	0	0	0	0	0	0	0	0	0	0	0	0	0	0	0	0	21	0	staphylococcal enterotoxin type 26	NA
sel27	VIRULENCE	1	0	0	0	0	0	0	0	0	0	0	0	0	0	0	0	0	1	0	staphylococcal enterotoxin type 27	NA
sel28	VIRULENCE	1	0	0	0	0	0	0	0	0	0	0	0	0	0	0	0	0	1	0	staphylococcal enterotoxin type 28	NA
selX	VIRULENCE	21	0	0	0	0	0	0	0	0	0	0	0	0	0	0	0	0	21	0	staphylococcal enterotoxin-like toxin X	NA
sem	VIRULENCE	31	0	0	0	0	0	0	0	0	0	0	0	0	0	0	0	0	31	0	staphylococcal enterotoxin type M	NA
sen	VIRULENCE	30	0	0	0	0	0	0	0	0	0	0	0	0	0	0	0	0	30	0	staphylococcal enterotoxin type N	NA
senB	VIRULENCE	13	0	0	0	0	0	4	0	9	0	0	0	0	0	0	0	0	0	0	enterotoxin production-related protein TieB	NA
seo	VIRULENCE	28	0	0	0	0	0	0	0	0	0	0	0	0	0	0	0	0	28	0	staphylococcal enterotoxin type O	NA
sep	VIRULENCE	13	0	0	0	0	0	0	0	0	0	0	0	0	0	0	0	0	13	0	staphylococcal enterotoxin type P	NA
seq	VIRULENCE	1	0	0	0	0	0	0	0	0	0	0	0	0	0	0	0	0	1	0	staphylococcal enterotoxin type Q	NA
ser	VIRULENCE	6	0	0	0	0	0	0	0	0	0	0	0	0	0	0	0	0	6	0	staphylococcal enterotoxin type R	NA
seu	VIRULENCE	18	0	0	0	0	0	0	0	0	0	0	0	0	0	0	0	0	18	0	staphylococcal enterotoxin type U	NA
sey	VIRULENCE	2	0	0	0	0	0	0	0	0	0	0	0	0	0	0	0	0	2	0	staphylococcal enterotoxin type Y	NA
sfaF	VIRULENCE	7	0	0	0	0	0	0	0	7	0	0	0	0	0	0	0	0	0	0	S/F1C fimbrial biogenesis usher protein SfaF/FocD	NA
sfaS	VIRULENCE	1	0	0	0	0	0	0	0	1	0	0	0	0	0	0	0	0	0	0	S-fimbrial adhesin minor subunit SfaS	NA
shsP	STRESS	27	0	0	0	0	4	0	9	0	6	0	5	3	0	0	0	0	0	0	small heat shock protein sHSP20-GI	NA
silA	STRESS	63	0	0	0	2	4	0	34	1	22	0	0	0	0	0	0	0	0	0	Cu(+)/Ag(+) efflux RND transporter permease subunit SilA	COPPER/SILVER
silB	STRESS	62	0	0	0	2	4	0	33	1	22	0	0	0	0	0	0	0	0	0	Cu(+)/Ag(+) efflux RND transporter periplasmic adaptor subunit SilB	COPPER/SILVER
silC	STRESS	60	0	0	0	2	4	0	33	1	20	0	0	0	0	0	0	0	0	0	Cu(+)/Ag(+) efflux RND transporter outer membrane channel SilC	COPPER/SILVER
silE	STRESS	57	0	0	0	1	4	0	31	1	20	0	0	0	0	0	0	0	0	0	silver-binding protein SilE	SILVER
silF	STRESS	62	0	0	0	2	4	0	33	1	22	0	0	0	0	0	0	0	0	0	Cu(+)/Ag(+) efflux RND transporter periplasmic metallochaperone SilF	COPPER/SILVER
silP	STRESS	61	0	0	0	2	4	0	32	1	22	0	0	0	0	0	0	0	0	0	Ag(+)-translocating P-type ATPase SilP	SILVER
silR	STRESS	64	0	0	0	2	4	0	35	1	22	0	0	0	0	0	0	0	0	0	copper/silver response regulator transcription factor SilR	COPPER/SILVER
silS	STRESS	53	0	0	0	0	1	0	29	1	22	0	0	0	0	0	0	0	0	0	copper/silver sensor histidine kinase SilS	COPPER/SILVER
smdA	STRESS	27	0	0	0	0	0	0	0	0	0	0	0	0	27	0	0	0	0	0	multidrug efflux ABC transporter permease/ATP-binding subunit SmdA	EFFLUX
smdB	STRESS	27	0	0	0	0	0	0	0	0	0	0	0	0	27	0	0	0	0	0	multidrug efflux ABC transporter permease/ATP-binding subunit SmdB	EFFLUX
smeF	AMR	5	0	0	0	0	0	0	0	0	0	0	0	5	0	0	0	0	0	0	multidrug efflux RND transporter outer membrane subunit SmeF	EFFLUX
smfY	AMR	26	0	0	0	0	0	0	0	0	0	0	0	0	26	0	0	0	0	0	multidrug efflux MFS transporter SmfY	EFFLUX
splA	VIRULENCE	27	0	0	0	0	0	0	0	0	0	0	0	0	0	0	0	0	27	0	serine protease SplA	NA
splB	VIRULENCE	27	0	0	0	0	0	0	0	0	0	0	0	0	0	0	0	0	27	0	serine protease SplB	NA
splE	VIRULENCE	15	0	0	0	0	0	0	0	0	0	0	0	0	0	0	0	0	15	0	serine protease SplE	NA
spw	AMR	1	0	0	0	0	0	0	0	0	0	0	0	0	0	0	0	1	0	0	ANT(9) family aminoglycoside nucleotidyltransferase Spw	AMINOGLYCOSIDE
sslE	VIRULENCE	12	0	0	0	0	0	0	0	12	0	0	0	0	0	0	0	0	0	0	lipoprotein metalloprotease SslE	NA
ssmE	STRESS	27	0	0	0	0	0	0	0	0	0	0	0	0	27	0	0	0	0	0	multidrug efflux SMR transporter SsmE	EFFLUX
str	AMR	1	0	0	0	0	0	0	0	0	0	0	0	0	0	0	0	1	0	0	streptomycin adenylyltransferase Str	AMINOGLYCOSIDE
sul1	AMR	35	1	0	0	0	0	0	2	11	8	5	7	0	1	0	0	0	0	0	sulfonamide-resistant dihydropteroate synthase Sul1	SULFONAMIDE
sul2	AMR	36	0	0	0	0	0	0	6	13	9	5	3	0	0	0	0	0	0	0	sulfonamide-resistant dihydropteroate synthase Sul2	SULFONAMIDE
sul3	AMR	3	0	0	0	0	0	0	0	2	1	0	0	0	0	0	0	0	0	0	sulfonamide-resistant dihydropteroate synthase Sul3	SULFONAMIDE
terB	STRESS	9	0	0	0	0	0	0	0	0	9	0	0	0	0	0	0	0	0	0	tellurium resistance membrane protein TerB	TELLURIUM
terC	STRESS	9	0	0	0	0	0	0	0	0	9	0	0	0	0	0	0	0	0	0	tellurium resistance membrane protein TerC	TELLURIUM
terD	STRESS	41	0	0	0	0	0	0	11	0	9	21	0	0	0	0	0	0	0	0	tellurium resistance membrane protein TerD	TELLURIUM
terE	STRESS	9	0	0	0	0	0	0	0	0	9	0	0	0	0	0	0	0	0	0	tellurium resistance cAMP binding protein TerE	TELLURIUM
terW	STRESS	9	0	0	0	0	0	0	9	0	0	0	0	0	0	0	0	0	0	0	tellurium resistance protein TerW	TELLURIUM
terZ	STRESS	30	0	0	0	0	0	0	9	0	0	21	0	0	0	0	0	0	0	0	tellurium resistance-associated protein TerZ	TELLURIUM
tet(38)	AMR	47	0	0	0	0	0	0	0	0	0	0	0	0	0	0	0	0	47	0	tetracycline efflux MFS transporter Tet(38)	TETRACYCLINE
tet(41)	AMR	21	0	0	0	0	0	0	0	0	0	0	0	0	21	0	0	0	0	0	tetracycline efflux MFS transporter Tet(41)	TETRACYCLINE
tet(A)	AMR	24	0	0	0	0	0	0	4	13	7	0	0	0	0	0	0	0	0	0	tetracycline efflux MFS transporter Tet(A)	TETRACYCLINE
tet(B)	AMR	8	0	0	0	0	0	0	0	8	0	0	0	0	0	0	0	0	0	0	tetracycline efflux MFS transporter Tet(B)	TETRACYCLINE
tet(D)	AMR	3	0	0	0	0	0	0	1	0	2	0	0	0	0	0	0	0	0	0	tetracycline efflux MFS transporter Tet(D)	TETRACYCLINE
tet(G)	AMR	2	0	0	0	0	0	0	0	0	0	0	2	0	0	0	0	0	0	0	tetracycline efflux MFS transporter Tet(G)	TETRACYCLINE
tet(J)	AMR	19	0	0	0	0	0	0	0	0	0	19	0	0	0	0	0	0	0	0	tetracycline efflux MFS transporter Tet(J)	TETRACYCLINE
tet(K)	AMR	2	0	0	0	0	0	0	0	0	0	0	0	0	0	0	0	0	2	0	tetracycline efflux MFS transporter Tet(K)	TETRACYCLINE
tet(L)	AMR	3	0	0	0	0	0	0	0	0	0	0	0	0	0	0	2	1	0	0	tetracycline efflux MFS transporter Tet(L)	TETRACYCLINE
tet(M)	AMR	24	0	0	0	0	0	0	0	0	0	0	0	0	0	2	4	15	0	3	tetracycline resistance ribosomal protection protein Tet(M)	TETRACYCLINE
tet(O)	AMR	1	0	0	0	0	0	0	0	0	0	0	0	0	0	0	0	1	0	0	tetracycline resistance ribosomal protection protein Tet(O)	TETRACYCLINE
tet(Q)	AMR	4	0	0	4	0	0	0	0	0	0	0	0	0	0	0	0	0	0	0	tetracycline resistance ribosomal protection protein Tet(Q)	TETRACYCLINE
tet(S)	AMR	2	0	0	0	0	0	0	0	0	0	0	0	0	0	0	1	1	0	0	tetracycline resistance ribosomal protection protein Tet(S)	TETRACYCLINE
tet(X2)	AMR	2	0	0	2	0	0	0	0	0	0	0	0	0	0	0	0	0	0	0	tetracycline-inactivating monooxygenase Tet(X2)	TETRACYCLINE
trxLHR	STRESS	34	2	3	0	0	4	0	9	0	6	0	7	3	0	0	0	0	0	0	heat resistance system thioredoxin Trx-GI	NA
tsh	VIRULENCE	3	0	0	0	0	0	0	0	3	0	0	0	0	0	0	0	0	0	0	temperature-sensitive protease autotransporter hemagglutinin Tsh	NA
tst	VIRULENCE	3	0	0	0	0	0	0	0	0	0	0	0	0	0	0	0	0	3	0	toxic shock syndrome toxin TSST-1	NA
uhpT_E350Q	AMR	9	0	0	0	0	0	0	0	9	0	0	0	0	0	0	0	0	0	0	Escherichia fosfomycin resistant UhpT	FOSFOMYCIN
vactox	VIRULENCE	5	0	0	0	0	0	0	0	5	0	0	0	0	0	0	0	0	0	0	vacuolating autotransporter toxin Vat	NA
vanA	AMR	3	0	0	0	0	0	0	0	0	0	0	0	0	0	0	3	0	0	0	D-alanine--(R)-lactate ligase VanA	GLYCOPEPTIDE
vanB	AMR	8	0	0	0	0	0	0	0	0	0	0	0	0	0	0	8	0	0	0	D-alanine--(R)-lactate ligase VanB	GLYCOPEPTIDE
vanH-A	AMR	2	0	0	0	0	0	0	0	0	0	0	0	0	0	0	2	0	0	0	D-lactate dehydrogenase VanH-A	GLYCOPEPTIDE
vanH-B	AMR	8	0	0	0	0	0	0	0	0	0	0	0	0	0	0	8	0	0	0	D-lactate dehydrogenase VanH-B	GLYCOPEPTIDE
vanR-A	AMR	3	0	0	0	0	0	0	0	0	0	0	0	0	0	0	3	0	0	0	vancomycin resistance response regulator transcription factor VanR-A	GLYCOPEPTIDE
vanR-B	AMR	8	0	0	0	0	0	0	0	0	0	0	0	0	0	0	8	0	0	0	vancomycin resistance response regulator transcription factor VanR-B	GLYCOPEPTIDE
vanS-A	AMR	3	0	0	0	0	0	0	0	0	0	0	0	0	0	0	3	0	0	0	VanA-type vancomycin resistance histidine kinase VanS	GLYCOPEPTIDE
vanS-B	AMR	8	0	0	0	0	0	0	0	0	0	0	0	0	0	0	8	0	0	0	VanB-type vancomycin resistance histidine kinase VanS	GLYCOPEPTIDE
vanW-B	AMR	3	0	0	0	0	0	0	0	0	0	0	0	0	0	0	3	0	0	0	glycopeptide resistance accessory protein VanW-B	GLYCOPEPTIDE
vanX-A	AMR	3	0	0	0	0	0	0	0	0	0	0	0	0	0	0	3	0	0	0	D-Ala-D-Ala dipeptidase VanX-A	GLYCOPEPTIDE
vanX-B	AMR	8	0	0	0	0	0	0	0	0	0	0	0	0	0	0	8	0	0	0	D-Ala-D-Ala dipeptidase VanX-B	GLYCOPEPTIDE
vanY-A	AMR	2	0	0	0	0	0	0	0	0	0	0	0	0	0	0	2	0	0	0	D-Ala-D-Ala carboxypeptidase VanY-A	GLYCOPEPTIDE
vanY-B	AMR	8	0	0	0	0	0	0	0	0	0	0	0	0	0	0	8	0	0	0	D-Ala-D-Ala carboxypeptidase VanY-B	GLYCOPEPTIDE
vanZ-A	AMR	2	0	0	0	0	0	0	0	0	0	0	0	0	0	0	2	0	0	0	glycopeptide resistance protein VanZ-A	GLYCOPEPTIDE
ybtP	VIRULENCE	60	0	0	0	1	1	7	0	31	20	0	0	0	0	0	0	0	0	0	yersiniabactin ABC transporter ATP-binding/permease protein YbtP	NA
ybtQ	VIRULENCE	59	0	0	0	1	1	7	0	31	19	0	0	0	0	0	0	0	0	0	yersiniabactin ABC transporter ATP-binding/permease protein YbtQ	NA
yfdX1	STRESS	20	0	0	0	0	4	0	0	0	6	0	7	3	0	0	0	0	0	0	heat resistance protein YfdX1	NA
yfdX2	STRESS	34	2	3	0	0	4	0	9	0	6	0	7	3	0	0	0	0	0	0	heat resistance protein YfdX2	NA
ymgB	STRESS	49	0	0	0	0	0	0	9	40	0	0	0	0	0	0	0	0	0	0	biofilm/acid-resistance regulator AriR	NA
